# Supplementary material for: Angiogenic T Cells: Potential Biomarkers for the Early Diagnosis of Interstitial Lung Disease in Autoimmune Diseases?
Source: Biomedicines. 2022 Apr 5;10(4):851. doi: 10.3390/biomedicines10040851 (PMC9026324; doi:10.3390/biomedicines10040851)
Supplement: Supplementary file 1 [file biomedicines-10-00851-s001.zip]

Archive with 1 entries (1 files):
- biomedicines-1655057-supplementary.pdf
